# Supplementary material for: GTP-dependent formation of straight tubulin oligomers leads to microtubule nucleation
Source: J Cell Biol. 2021 Feb 5;220(4):e202007033. doi: 10.1083/jcb.202007033 (PMC7871348; doi:10.1083/jcb.202007033)
Supplement: Table S2 — shows the nature of the β-tubulin residue 222 in different organisms. [file JCB_202007033_TableS2.xlsx]

## Sheet: JCB_TableS2
Table S2. Nature of the b-tubulin residue 222 in different organisms.
Kingdom	Scientific name	English name	Amino acid at no.222
Plants	Oryza sativa	Rice	F
	Solanum lycopersicum	Tomato	F (225)
	Solanum tuberosum	Potato	F (225)
	Eucalyptus grandis	Rose Gum	F
	Cicer arietinum	Chickpea	F (224)
	Zinnia elegans	Common zinnia	F (223)
	Arabidopsis thaliana	Thale Cress	F
Protists	Chlamydomonas reinhardtii	Chlamydomonas	F
	Trypanosoma grayi	Trypanosoma	F
	Volvox carteri f. nagariensis	Volvox	F
	Cryptomonas paramecium	Cryptomonas	Y
	Tetrahymena thermophila SB210	Tetrahymena	Y
Fungi	Neurospora crassa	Red bread mold	Y
	Saccharomyces cerevisiae	Budding yeast	Y
	Aspergillus flavus	Aspergillus flavus	Y
Animals	Homo sapiens	Human	Y
	Mus musculus	Mouse	Y
	Pan troglodytes	Chimpanzee	Y
	Bombyx mori	Silkworm	Y
	Drosophila melanogaster	Fruit fly	Y
	Xenopus laevis	African clawed frog	Y
	Canis lupus familiaris	Dog	Y
	Danio rerio	Zebrafish	Y
	Enteroctopus dofleini	North Pacific Giant Octopus	Y
